# Supplementary material for: Identification of a Major QTL-Controlling Resistance to the Subtropical Race 4 of Fusarium oxysporum f. sp. cubense in Musa acuminata ssp. malaccensis
Source: Pathogens. 2023 Feb 9;12(2):289. doi: 10.3390/pathogens12020289 (PMC9964652; doi:10.3390/pathogens12020289)
Supplement: Supplementary file 1 [file pathogens-12-00289-s001.zip]

Archive with 1 entries (1 files):
- pathogens-2123749-supplementary.pdf
